# Supplementary material for: Patient contrastive learning: A performant, expressive, and practical approach to electrocardiogram modeling
Source: PLoS Comput Biol. 2022 Feb 14;18(2):e1009862. doi: 10.1371/journal.pcbi.1009862 (PMC8880931; doi:10.1371/journal.pcbi.1009862)
Supplement: S1 Text — The text was produced using the tensorflow 2.3 keras model summary function. All activations are ReLU, and all convolutions have filter size of 16. (TXT) [file pcbi.1009862.s001.txt]

__________________________________________________________________________________________________
Layer (type)                    Output Shape         Param #     Connected to
==================================================================================================
ecg (InputLayer)                [(None, 4096, 12)]   0
__________________________________________________________________________________________________
conv1d (Conv1D)                 (None, 4096, 64)     12288       ecg[0][0]
__________________________________________________________________________________________________
batch_normalization (BatchNorma (None, 4096, 64)     256         conv1d[0][0]
__________________________________________________________________________________________________
activation (Activation)         (None, 4096, 64)     0           batch_normalization[0][0]
__________________________________________________________________________________________________
conv1d_2 (Conv1D)               (None, 4096, 128)    131072      activation[0][0]
__________________________________________________________________________________________________
batch_normalization_1 (BatchNor (None, 4096, 128)    512         conv1d_2[0][0]
__________________________________________________________________________________________________
activation_1 (Activation)       (None, 4096, 128)    0           batch_normalization_1[0][0]
__________________________________________________________________________________________________
max_pooling1d (MaxPooling1D)    (None, 1024, 64)     0           activation[0][0]
__________________________________________________________________________________________________
conv1d_3 (Conv1D)               (None, 1024, 128)    262144      activation_1[0][0]
__________________________________________________________________________________________________
conv1d_1 (Conv1D)               (None, 1024, 128)    8192        max_pooling1d[0][0]
__________________________________________________________________________________________________
add (Add)                       (None, 1024, 128)    0           conv1d_3[0][0]
                                                                 conv1d_1[0][0]
__________________________________________________________________________________________________
batch_normalization_2 (BatchNor (None, 1024, 128)    512         add[0][0]
__________________________________________________________________________________________________
activation_2 (Activation)       (None, 1024, 128)    0           batch_normalization_2[0][0]
__________________________________________________________________________________________________
conv1d_5 (Conv1D)               (None, 1024, 196)    401408      activation_2[0][0]
__________________________________________________________________________________________________
batch_normalization_3 (BatchNor (None, 1024, 196)    784         conv1d_5[0][0]
__________________________________________________________________________________________________
activation_3 (Activation)       (None, 1024, 196)    0           batch_normalization_3[0][0]
__________________________________________________________________________________________________
max_pooling1d_1 (MaxPooling1D)  (None, 256, 128)     0           add[0][0]
__________________________________________________________________________________________________
conv1d_6 (Conv1D)               (None, 256, 196)     614656      activation_3[0][0]
__________________________________________________________________________________________________
conv1d_4 (Conv1D)               (None, 256, 196)     25088       max_pooling1d_1[0][0]
__________________________________________________________________________________________________
add_1 (Add)                     (None, 256, 196)     0           conv1d_6[0][0]
                                                                 conv1d_4[0][0]
__________________________________________________________________________________________________
batch_normalization_4 (BatchNor (None, 256, 196)     784         add_1[0][0]
__________________________________________________________________________________________________
activation_4 (Activation)       (None, 256, 196)     0           batch_normalization_4[0][0]
__________________________________________________________________________________________________
conv1d_8 (Conv1D)               (None, 256, 256)     802816      activation_4[0][0]
__________________________________________________________________________________________________
batch_normalization_5 (BatchNor (None, 256, 256)     1024        conv1d_8[0][0]
__________________________________________________________________________________________________
activation_5 (Activation)       (None, 256, 256)     0           batch_normalization_5[0][0]
__________________________________________________________________________________________________
max_pooling1d_2 (MaxPooling1D)  (None, 64, 196)      0           add_1[0][0]
__________________________________________________________________________________________________
conv1d_9 (Conv1D)               (None, 64, 256)      1048576     activation_5[0][0]
__________________________________________________________________________________________________
conv1d_7 (Conv1D)               (None, 64, 256)      50176       max_pooling1d_2[0][0]
__________________________________________________________________________________________________
add_2 (Add)                     (None, 64, 256)      0           conv1d_9[0][0]
                                                                 conv1d_7[0][0]
__________________________________________________________________________________________________
batch_normalization_6 (BatchNor (None, 64, 256)      1024        add_2[0][0]
__________________________________________________________________________________________________
activation_6 (Activation)       (None, 64, 256)      0           batch_normalization_6[0][0]
__________________________________________________________________________________________________
conv1d_11 (Conv1D)              (None, 64, 320)      1310720     activation_6[0][0]
__________________________________________________________________________________________________
batch_normalization_7 (BatchNor (None, 64, 320)      1280        conv1d_11[0][0]
__________________________________________________________________________________________________
activation_7 (Activation)       (None, 64, 320)      0           batch_normalization_7[0][0]
__________________________________________________________________________________________________
max_pooling1d_3 (MaxPooling1D)  (None, 16, 256)      0           add_2[0][0]
__________________________________________________________________________________________________
conv1d_12 (Conv1D)              (None, 16, 320)      1638400     activation_7[0][0]
__________________________________________________________________________________________________
conv1d_10 (Conv1D)              (None, 16, 320)      81920       max_pooling1d_3[0][0]
__________________________________________________________________________________________________
add_3 (Add)                     (None, 16, 320)      0           conv1d_12[0][0]
                                                                 conv1d_10[0][0]
__________________________________________________________________________________________________
batch_normalization_8 (BatchNor (None, 16, 320)      1280        add_3[0][0]
__________________________________________________________________________________________________
activation_8 (Activation)       (None, 16, 320)      0           batch_normalization_8[0][0]
__________________________________________________________________________________________________
embed (GlobalAveragePooling1D)  (None, 320)          0           activation_8[0][0]
__________________________________________________________________________________________________
projection_0 (Dense)            (None, 320)          102720      embed[0][0]
__________________________________________________________________________________________________
projection (Dense)              (None, 320)          102720      projection_0[0][0]
==================================================================================================
Total params: 6,600,352
Trainable params: 6,596,624
Non-trainable params: 3,728
