# Supplementary material for: Patient contrastive learning: A performant, expressive, and practical approach to electrocardiogram modeling
Source: PLoS Comput Biol. 2022 Feb 14;18(2):e1009862. doi: 10.1371/journal.pcbi.1009862 (PMC8880931; doi:10.1371/journal.pcbi.1009862)
Supplement: S2 Text — (PY) [file pcbi.1009862.s002.py]

def build_PICL_batch(batch_of_patients):
    """
    param batch_of_patients: 
    A list of collections of ECGs per patient
    
    returns: 
    A list of ECGs to use as input to a PCLR model
    of length twice the number of patients given
    """
    first_half_batch = []
    second_half_batch = []
    for i in range(len(batch_of_patients)):
        patient_i_first_ecg = random.choice(batch_of_patients[i])
        patient_i_second_ecg = random.choice(batch_of_patients[i])
        # note that we choose with replacement so
        # sometimes patient_i_first_ecg == patient_i_second_ecg
        
        first_half_batch.append(patient_i_first_ecg)
        second_half_batch.append(patient_i_second_ecg)
        
    # concatenate and return the halves of the batch
    return first_half_batch + second_half_batch
